# Supplementary material for: Adding Papillomacular Bundle Measurements to Standard Optical Coherence Tomography Does Not Increase Sensitivity to Detect Prior Optic Neuritis in Patients with Multiple Sclerosis
Source: PLoS One. 2016 May 12;11(5):e0155322. doi: 10.1371/journal.pone.0155322 (PMC4865166; doi:10.1371/journal.pone.0155322)
Supplement: S1 Dataset — (XLSX) [file pone.0155322.s001.xlsx]

## Sheet: Daten_für_PLOS
Group-No.	Side	Sex	Age	Disease_duration (months)	Visual_acuity	MS_type	EDSS	History_of_ON	VEP_findings	Mean_NRFNL_overall (µm)	Mean_NRNFL_PMB	Mean_NRNFL_temporal	Mean_NRNFL_temporal_superior	Mean_NRNFL_temporal_inferior	Mean_NRNFL_nasal	Mean_NRNFL_nasal_inferior	Mean_NRNFL_nasal_superior	Mean_STRNFL_overall	Mean_STRNFL_temporal	Mean_STRNFL_temporal_superior	Mean_STRNFL_temporal_inferior	Mean_STRNFL_nasal	Mean_STRNFL_nasal_superior	Mean_STRNFL_nasal_inferior
Patient-1	right	Female	22	5	1	RRMS	0	ON-eye	pathological	84	33	39	88	113	58	69	75	65	38	87	102	58	78	63
Patient-1	left	Female	22	5	1	RRMS	0	Non-ON-eye	normal	89	47	57	115	140	59	98	128	89	56	112	143	61	130	92
Patient-2	right	Female	24	84	0.6	RRMS	1	ON-eye	pathological	71	28	38	118	101	61	78	73	67.5	39	116	97	54	68.5	72
Patient-2	left	Female	24	84	0.8	RRMS	1	ON-eye	pathological	68	30	39	107	99	55	74	75	67	39	108	101	52	80	68
Patient-3	right	Female	34	36	0.8	RRMS	2	Non-ON-eye	normal	86	52	65	124	112	67	80	113	85	67	119	110	61	116	78
Patient-3	left	Female	34	36	0.8	RRMS	2	Non-ON-eye	normal	81	48	60	105	113	63	68	114	81	60	105	117	61	108	69
Patient-4	right	Female	37	144	0.8	RRMS	2.5	ON-eye	normal	105	63	97	141	169	72	100	97	105	95	147	171	71	100	97
Patient-4	left	Female	37	144	0.8	RRMS	2.5	ON-eye	normal	89	45	56	128	154	59	96	100	88	56	124	147	64	97	92
Patient-5	right	Female	32	5	1	RRMS	0	Non-ON-eye	normal	90	43	54	109	128	67	133	103	87	50	99	123	69	101	135
Patient-5	left	Female	32	5	1	RRMS	0	Non-ON-eye	normal	86	36	46	80	104	78	150	109	87	48	80	98	80	106	156
Patient-6	left	Female	64	36	0.8	PPMS	6	Non-ON-eye	normal	103	69	87	123	103	85	151	110	103	74	128	129	83	105	143
Patient-6	right	Female	64	36	0.8	PPMS	6	Non-ON-eye	pathological	88	69	72	69	122	74	160	61	89	67	92	142	68	63	136
Patient-7	left	Female	20	10	0.8	RRMS	3	ON-eye	pathological	113	54	71	122	196	76	138	151	110	86	129	175	72	160	96
Patient-7	right	Female	20	10	1	RRMS	3	Non-ON-eye	normal	107	58	76	142	177	58	137	130	106	84	155	176	51	129	103
Patient-8	right	Male	36	30	0.8	RRMS	1.5	Non-ON-eye	normal	115	63	88	184	179	83	102	113	114	89	176	175	83	111	102
Patient-9	left	Male	52	48	1	RRMS	1.5	Non-ON-eye	normal	112	53	67	155	158	87	139	134	108	67.5	154.5	156	82.5	139.5	112.5
Patient-9	right	Male	52	48	1	RRMS	1.5	Non-ON-eye	normal	104	52	69	138	128	93	112	126	104	71	141	132	92	117	111
Patient-10	right	Female	40	108	1	RRMS	0	ON-eye	pathological	85	35	52	131	137	72	73	93	83	51	125	134	69	88	75
Patient-10	left	Female	40	108	1	RRMS	0	ON-eye	pathological	85	29	51	129	136	71	78	92	83	48	122	132	72	81	88
Patient-11	left	Female	23	46	1	RRMS	1.5	Non-ON-eye	normal	108	61	80	152	165	65	121	133	107	73	153	165	67	132	121
Patient-11	right	Female	23	46	1	RRMS	1.5	Non-ON-eye	normal	106	56	77	156	169	72	112	114	106	73	156	169	73	112	116
Patient-12	right	Male	45	192	0.6	SPMS	7	ON-eye	pathological	76	41	54.5	108.5	109	59	79	84.5	76	53	113	107	63	79	78
Patient-12	left	Male	45	192	1	SPMS	7	Non-ON-eye	pathological	106	53	65	126	160.5	85.5	127	131.5	101	67	123	166	70	107	134
Patient-13	right	Female	33	96	0.8	RRMS	1	ON-eye	pathological	111	63	78	161	168	77	130	120	110	73	158	166	78	121	134
Patient-13	left	Female	33	96	1	RRMS	1	Non-ON-eye	normal	112	57	74	154	170	74	126	145	111	79	160	175	69	142	110
Patient-14	left	Female	21	27	0.5	RRMS	0	Non-ON-eye		100	71	99	122	178	53	98	98	101	82	125	170	61	111	115
Patient-14	right	Female	21	27	0.5	RRMS	0	Non-ON-eye		90	61	83	122	173	33	124	71	102	78	130	174	68	97	125
Patient-15	right	Male	65	276	0.3	RRMS	6	ON-eye	pathological	91	65	72	112	123	72	122	80	86	70	114	126	56	86	112
Patient-15	left	Female	65	276	0.3	RRMS	6	Non-ON-eye	pathological	100	66	78	106	145	81	122	95	99	76	105	146	81	101	127
Patient-16	right	Female	49	204	1	RRMS	3	ON-eye	pathological	89	43	56	120	123	72	101	110	89	57	120	128	72	111	96
Patient-16	left	Female	49	204	1	RRMS	3	ON-eye	pathological	86	45	52	105	131	68	94	118	85	51	100	128	69	115	92
Patient-17	right	Male	31	96	0.7	RRMS	2.5	ON-eye	pathological	75	32	39	109	88	74	99	78	74	39	107	89	73	75	99
Patient-18	left	Male	18	7	1	RRMS	1.5	ON-eye	pathological	80	30	43	102	119	67	87	113	78	41	94	113	66	106	90
Patient-18	right	Male	18	7	0.6	RRMS	1.5	Non-ON-eye	normal	87	38	48	112	101	80	122	106	84	45	107	98	77	100	121
Patient-19	left	Male	34	18	0.8	RRMS	2	Non-ON-eye	normal	93	43	50	121	118	91	129	92	91	49	122	125	85	90	121
Patient-19	right	Male	34	18	1	RRMS	2	Non-ON-eye	normal	90	47	59	133	137	73	92	98	89	56	132	138	72	97	90
Patient-20	right	Male	55	216	0.8	SPMS	6.5	Non-ON-eye	pathological	86	58	69	144	135	42	92	92	85	63	145	133	45	95	91
Patient-20	left	Male	55	216	0.32	SPMS	6.5	Non-ON-eye	pathological	72	24	31	129	96	48	78	112	71	31	126	92	48	117	74
Patient-21	left	Female	33	156	0.8	RRMS	3.5	ON-eye	normal	84	48	57	127	124	64	95	82	80	55	115	124	62	79	89
Patient-21	right	Female	33	156	0.6	RRMS	1	Non-ON-eye	pathological	94	53	68	132	158	72	99	78	92	66	136	149	69	82	96
Patient-22	right	Female	34	72	1	RRMS	1	Non-ON-eye	normal	110	58	79	137	151	85	131	138	108	80	135	154	80	134	123
Patient-22	left	Female	34	72	1	RRMS	1	Non-ON-eye	normal	102	61	75	132	143	76	108	134	99	75	132	137	72	128	100
Patient-23	right	Male	38	48	1	RRMS	1.5	Non-ON-eye	normal	94	51	67	127	110	92	93	99	91	66	128	108	89	91	90
Patient-23	left	Male	38	48	0.8	RRMS	1.5	Non-ON-eye	normal	89	52	67	135	137	62	83	101	86	66	133	131	59	94	79
Patient-24	right	Male	35	36	1	PPMS	4	Non-ON-eye	pathological	105	49	63	144	136	86	135	129	103	64	141	143	81	120	128
Patient-24	left	Male	35	36	1	PPMS	4	Non-ON-eye	pathological	105	50	63	146	148	72	127	146	104	67	142	146	71	140	123
Patient-25	left	Female	46	0	0.6	RRMS	1	ON-eye	pathological	96	50	65	123	138	75	113	116	94	65	121	134	72	116	108
Patient-25	right	Female	46	0	1	RRMS	1	Non-ON-eye	pathological	89	45	64	115	119	66	116	101	89	65	117	124	66	99	109
Patient-26	right	Male	22	1	1	RRMS	2	Non-ON-eye	normal	97	60	89	127	149	72	83	96	96	85	125	145	75	93	82
Patient-26	left	Male	22	1	1	RRMS	2	Non-ON-eye	normal	96	61	79	121	160	78	97	74	93	81	123	157	69	80	85
Patient-28	left	Female	46	48	0.8	RRMS	2	ON-eye	pathological	77	46	64	121	114	45	71	95	75	61	116	120	38	93	68
Patient-28	right	Female	46	48	0.8	RRMS	2	Non-ON-eye	normal	88	55	82	140	138	40	89	94	88	79	139	138	42	99	86
Patient-29	right	Male	25	0	1	RRMS	2	Non-ON-eye	normal	108	84	97	158	158	75	89	115	108	91	158	158	81	115	89
Patient-29	left	Male	25	0	1	RRMS	2	Non-ON-eye	pathological	108	61	76	172	140	83	104	139	107	79	167	146	77	132	98
Patient-30	right	Male	28	59	1	RRMS	4	Non-ON-eye	pathological	97	34	44	142	120	76	140	127	94	46	141	127	67	122	133
Patient-30	left	Male	28	59	1	RRMS	4	Non-ON-eye	pathological	88	35	45	133	112	70	126	105	86	43	130	113	67	107	119
Patient-31	right	Female	31	15	0.8	RRMS	1	Non-ON-eye	normal	129	53	76	186	177	114	153	134	128	77	182	184	108	134	155
Patient-32	left	Female	24	8.5	0.8	RRMS	2	Non-ON-eye	normal	101	44	65	148	152	94	99	92	100	66	145	151	91	89	100
Patient-32	right	Female	24	8.5	0.8	RRMS	2	Non-ON-eye	normal	100	40	65	135		92	108	90	100	68	136	157	87	87	105
Patient-33	left	Female	56	102	0.8	SPMS	4	Non-ON-eye	pathological	96	44	69	118	141	66	95	107	91	66	124	140	69	107	91
Patient-34	left	Female	42	78	0.8	RRMS	6	ON-eye	pathological	99	47	56	135	132	92	133	96	98	59	135	126	91	94	132
Patient-34	right	Female	42	78	0.5	RRMS	6	ON-eye	pathological	74	49	61	61	139	65	109	33	91	59	131	137	73	91	102
Patient-35	right	Female	20	70		RRMS	1	Non-ON-eye	normal	117	60	90	152	190	80	146	104	115	92	147	197	72	102	140
Patient-36	left	Female	43	108	0.8	RRMS	6.5	ON-eye	pathological	72	26	33	99	98	61	104	85	74	30	102	100	71	83	107
Patient-36	right	Female	43	108	1	RRMS	6.5	ON-eye	pathological	79	30	42	114	113	68	109	77	80	41	113	118	72	74	111
Patient-37	left	Male	20	15.5	1	RRMS	1.5	ON-eye	normal	86	35	43	116	112	73	90	136	86	41	108	109	76	139	93
Patient-37	right	Male	20	15.5	1	RRMS	1.5	Non-ON-eye	normal	98	54	62	144	141	80	101	114	96	62	134	135	81	121	94
Patient-38	right	Female	59	144		RRMS	3	Non-ON-eye	pathological	83	42	57	127	109	70	73	100	82	59	125	110	66	99	69
Patient-38	left	Female	59	144		RRMS	3	Non-ON-eye	pathological	82	38	48	116	106	73	75	118	82	47	113	107	74	117	77
Patient-39	right	Female	44	240		RRMS	4.5	ON-eye		63.5	32	39	113	68	42	81	89	64	41	107	73	42	78	88
Patient-39	left	Female	44	240		RRMS	4.5	Non-ON-eye			26	30	90	83	47	91	89	60	28	86	75	47	93	77
Patient-40	left	Female	37	252	0.8	SPMS	7	Non-ON-eye	pathological	77.5	25	36.5	114	102	58	110.5	104.5	72.5	34.5	58	100	53.5	101	95
Patient-40	right	Female	37	252		SPMS	7	Non-ON-eye	pathological	73	30	43	110	90	54	107	87	73.5	41.5	107	93	59	80	104.5
Control-1	left	Male	25	control		control	control	control	control	98	58	70	152	149	65	94	121	98	69	147	160	62	122	88
Control-1	right	Male	25	control		control	control	control	control	94	60	87	144	139	50	80	114	96	84	143	148	56	107	87
Control-2	left	Female	22	control		control	control	control	control	116	57	66	146	170	98	136	149	116	68	145	173	93	151	133
Control-2	right	Female	22	control		control	control	control	control	113	65	87	146	176	76	134	119	111	92	141	172	72	118	128
Control-3	right	Female	30	control		control	control	control	control	102	78	97	147	158	68	81	102	103	83	140	159	81	101	94
Control-3	left	Female	30	control		control	control	control	control	101	71	89	138	148	68	96	113	102	93	142	146	66	117	89
Control-4	left	Female	26	control		control	control	control	control	108	50	57	115	126	105	123	177	109	60	118	130	99	184	117
Control-4	right	Female	26	control		control	control	control	control	105	40	54	129	109	109	125	151	105	51	127	107	113	156	121
Control-5	right	Female	29	control		control	control	control	control	105	53	70	134	155	79	143	108	102	74	132	158	72	101	125
Control-5	left	Female	29	control		control	control	control	control	103	56	75	159	159	63	110	121	105	70	158	163	68	119	124
Control-6	right	Female	26	control		control	control	control	control	87	53	76	110	137	64	107	63	88	81	115	139	61	67	96
Control-6	left	Female	26	control		control	control	control	control	87	64	91	111	143	47	88	75	91	67	133	130	66	87	113
Control-7	left	Female	33	control		control	control	control	control	103	57	68	149	140	83	117	119	99	57	134	140	80	133	112
Control-7	right	Female	33	control		control	control	control	control	99	51	64	134	152	81	114	106	98	66	141	149	79	105	98
Control-8	left	Female	43	control		control	control	control	control	99	53	69	142	168	57	106	120	99	71	141	178	54	123	101
Control-8	right	Female	43	control		control	control	control	control	93	55	76	134	148	56	87	112	91	78	132	141	55	109	82
Control-9	right	Female	24	control		control	control	control	control	113	46	60	133	138	92	164	162	112	68	133	145	83	154	162
Control-9	left	Female	24	control		control	control	control	control	113	42	55	129	117	106	168	167	113	52	128	124	107	171	158
Control-10	left	Female	24	control		control	control	control	control	94	62	89	135	158	41	96	105	94	88	140	156	39	107	92
Control-10	right	Female	24	control		control	control	control	control	93	60	89	136	153	43	95	92	90	90	153	133	39	89	81
Control-11	left	Female	24	control		control	control	control	control	99	53	83	135	147	69	107	100	100	79	140	150	71	102	104
Control-11	right	Female	24	control		control	control	control	control	96	48	70	151	132	79	96	91	97	69	149	139	80	87	103
Control-12	right	Female	45	control		control	control	control	control	95	51	68	128	142	58	136	97	98	60	127	130	76	107	142
Control-12	left	Female	45	control		control	control	control	control	94	49	59	120	131	62	141	121	100	53	104	123	86	143	148
Control-13	right	Female	32	control		control	control	control	control	97	62	83	118	136	80	116	81	97	88	120	144	73	82	107
Control-13	left	Female	32	control		control	control	control	control	93	76	102	113	144	54	95	82	98	101	122	153	57	87	104
Control-14	right	Male	22	control		control	control	control	control	99	52	71	144	130	71	94	138	97	70	142	131	69	132	95
Control-14	left	Male	22	control		control	control	control	control	96	58	68	140	125	67	104	124	95	67	142	127	67	123	101
Control-15	left	Male	23	control		control	control	control	control	96	53	69	131	159	85	87	80	97	71	135	155	85	89	84
Control-15	right	Male	23	control		control	control	control	control	95	56	79	126	144	80	76	96	98	73	129	155	87	90	85
Control-16	right	Male	26	control		control	control	control	control	99	52	69	134	125	85	121	104	101	67	151	129	84	111	111
Control-16	left	Male	26	control		control	control	control	control	98	63	70	129	118	76	125	116	101	70	139	119	73	132	130
Control-17	right	Male	26	control		control	control	control	control	103	66	87	142	146	89	94	89	99	88	139	142	83	89	81
Control-17	left	Male	26	control		control	control	control	control	99	68	85	141	150	71	79	111	100	81	141	145	77	113	83
Control-18	right	Female	27	control		control	control	control	control	84	51	65	118	111	68	89	82	83	63	120	109	71	79	88
Control-18	left	Female	27	control		control	control	control	control	84	59	67	126	107	67	79	93	84	65	127	105	68	91	80
Control-19	right	Male	23	control		control	control	control	control	99	58	86	142	167	70	93	79	97	73	143	158	76	77	102
Control-19	left	Male	23	control		control	control	control	control	99	59	82	136	171	65	98	92	96	84	137	166	63	89	85
Control-20	left	Male	28	control		control	control	control	control	114	56	74	151	147	88	126	164	114	75	144	147	90	158	128
Control-20	right	Male	28	control		control	control	control	control	111	70	82	149	171	86	122	109	111	80	151	165	87	115	120
Control-21	right	Female	37	control		control	control	control	control	111	67	82	139	181	92	132	90	111	86	147	180	88	88	123
Control-21	left	Female	37	control		control	control	control	control	110	61	88	153	197	71	112	101	107	86	149	199	66	89	110
Control-22	right	Female	23	control		control	control	control	control	104	55	70	153	155	91	95	109	103	64	137	157	97	105	104
Control-22	left	Female	23	control		control	control	control	control	101	52	69	136	156	87	109	95	101	65	131	144	92	113	106
Control-23	right	Female	26	control		control	control	control	control	99	58	73	135	169	80	107	72	97	71	136	156	80	77	101
Control-23	left	Female	26	control		control	control	control	control		61	76	118	105	56	75	70		71	128	101	53	77	67
Control-24	left	Male	47	control		control	control	control	control	96	55	70	135	140	64	105	117	93	70	118	138	68	105	104
Control-24	right	Male	47	control		control	control	control	control	91	62	71	119	130	66	102	98	91	68	129	127	67	95	102
Control-25	left	Female	31	control		control	control	control	control	95	58	77	136	152	77	75	91	93	76	133	147	74	88	74
Control-25	right	Female	31	control		control	control	control	control	94	62	86	123	146	75	84	80	94	87	125	145	73	82	81
Control-26	right	Male	20	control		control	control	control	control	110	58	81	152	165	97	109	94	106	85	152	159	87	92	99
Control-26	left	Male	20	control		control	control	control	control	106	47	68	135	157	98	106	115	104	71	136	156	90	114	107
Control-27	left	Female	41	control		control	control	control	control	109	41	54	142	144	93	150	140	106	56	141	143	88	126	147
Control-27	right	Female	41	control		control	control	control	control	103	52	68	157	143	78	134	100	101	67	155	138	76	101	125
Control-28	left	Female	36	control		control	control	control	control	101	47	61	138	144	89	109	113	99	69	134	145	87	111	108
Control-28	right	Female	36	control		control	control	control	control	97	41	56	137	143	92	115	86	98	58	146	145	87	100	103
Control-29	left	Female	27	control		control	control	control	control	117	58	79	159	155	86	153	136	115	79	170	147	81	145	135
Control-29	right	Female	27	control		control	control	control	control	115	69	91	172	164	81	122	115	112	93	160	167	77	110	117
Control-30	right	Female	29	control		control	control	control	control	101	57	77	152	160	68	125	82	100	76	149	165	66	85	118
Control-31	right	Male	23	control		control	control	control	control	99	58	75	144	140	77	95	106	97	75	131	140	76	107	93
Control-32	right	Female	49	control		control	control	control	control	92	46	64	122	151	78	102	76	92	61	117	150	80	78	106
Control-33	left	Male	29	control		control	control	control	control	93	56	60	119	123	70	134	103	90	60	114	119	66	109	122
Control-33	right	Male	29	control		control	control	control	control	87	58	66	114	123	59	113	95	89	67	123	126	58	98	111
Control-34	right	Female	27	control		control	control	control	control	102	59	89	137	157	83	83	95	100	99	135	152	72	88	79
Control-35	right	Female	22	control		control	control	control	control	106	64	93	162	160	68	111	95	107	89	167	166	68	92	114
Control-35	left	Female	22	control		control	control	control	control	104	71	100	144	180	57	99	93	104	92	150	168	62	105	98
Control-36	right	Female	19	control		control	control	control	control	97	52	67	134	167	75	83	108	94	67	135	157	71	111	75
Control-36	left	Female	19	control		control	control	control	control	95	47	64	131	129	78	101	113	97	63	126	140	81	112	109
Control-37	right	Female	24	control		control	control	control	control	96	58	74	118	165	72	114	82	97	78	124	175	70	74	101
Control-37	left	Female	24	control		control	control	control	control	96	56	70	129	149	66	105	112	91	74	121	147	59	99	98
Control-38	right	Male	33	control		control	control	control	control	94	54	72	134	121	75	99	103	95	71	144	124	75	104	96
Control-38	left	Male	33	control		control	control	control	control	94	53	66	125	120	71	91	139	93	68	124	119	71	135	87
Control-39	right	Female	21	control		control	control	control	control	100	60	79	149	149	70	101	103	98	84	150	148	64	104	86
Control-39	left	Female	21	control		control	control	control	control	100	63	80	121	177	60	110	111	99	81	126	163	59	115	104
Control-40	right	Female	56	control		control	control	control	control
Control-40	left	Female	56	control		control	control	control	control
